# Supplementary material for: Genetic Targets of Hydrogen Sulfide in Ventilator-Induced Lung Injury – A Microarray Study
Source: PLoS One. 2014 Jul 15;9(7):e102401. doi: 10.1371/journal.pone.0102401 (PMC4099342; doi:10.1371/journal.pone.0102401)
Supplement: Table S1 — Genes specifically regulated by ventilation in the absence of H2S. (XLS) [file pone.0102401.s001.xls]

## Sheet: S1
				Effect of ventilation
Affy ID	Gene Symbol		Effect Size	P-Value	FDR
10453316			2.42005	0.000293104	0.0087627
10491136	Tnik		2.14412	7.76729e-07	6.86255e-05
10470296	Mir126		2.02082	8.6283e-08	1.09734e-05
10459496	Ccbe1		1.97682	1.00244e-09	4.64798e-07
10489512	Wfdc8		1.95821	1.24631e-09	5.19802e-07
10485711	Fibin		1.88813	7.16538e-09	1.55458e-06
10560329	Hif3a		1.86799	1.01609e-09	4.64798e-07
10392601	Abca6		1.8328	4.18841e-08	6.0808e-06
10416850	Scel		1.78847	6.67912e-06	0.000403894
10544885	Fkbp14		1.77852	5.58146e-07	5.17307e-05
10399478	Lpin1		1.7582	2.01967e-10	1.69713e-07
10551209	Cyp2b13		1.75684	9.9689e-05	0.00370548
10470959	Phyhd1		1.7462	5.96382e-10	3.16754e-07
10476443	Plcb4		1.73804	6.24515e-08	8.35466e-06
10397551	Gm2046 : Gm4027 : BB287469		1.72658	0.00110711	0.0246457
10388705			1.72534	0.000117579	0.00422109
10404874	Mylip		1.72488	1.49263e-07	1.72083e-05
10484683	Olfr1134		1.71935	0.000322082	0.00941707
10354299	4832428D23Rik		1.71643	0.00270604	0.0480893
10464409	Nanos1		1.70718	1.14023e-05	0.000612465
10361887	Perp		1.7039	1.9485e-08	3.43239e-06
10474064	Trp53i11		-1.70023	4.04662e-06	0.000264438
10608686			-1.70198	0.00042264	0.0115379
10352798	Kcnh1		-1.70523	5.39604e-07	5.0481e-05
10384378	Ddc		-1.7156	2.05559e-06	0.000153247
10444236	H2-DMb2		-1.71934	1.75315e-06	0.00013585
10604375	Apln		-1.72171	4.82485e-08	6.84187e-06
10427035	Nr4a1*		-1.73479	0.000554428	0.0142687
10548817	Plbd1		-1.73599	1.6916e-06	0.000132164
10584561	9030425E11Rik		-1.74299	4.01515e-07	3.97054e-05
10541075	Cxcl12		-1.7477	9.61855e-09	1.92107e-06
10513739	Tnc		-1.74787	1.07228e-05	0.000583701
10477250	Hck		-1.74948	2.69465e-06	0.000190581
10441233	Mx1		-1.7502	0.000699273	0.0173014
10569618	Ano1		-1.75504	6.95585e-07	6.28264e-05
10402708	Ckb		-1.75641	5.06921e-07	4.81209e-05
10427796	Npr3		-1.76017	1.01484e-05	0.000558874
10604585	Mir717		-1.76631	0.00103757	0.0234101
10562132	Cd22		-1.76705	1.70349e-07	1.93251e-05
10605143	Arhgap4		-1.79053	0.000124628	0.00444601
10538802	A930038C07Rik		-1.80551	2.82838e-10	1.93777e-07
10538921			-1.81071	0.00129159	0.0274387
10513412	Mup4		-1.81235	0.000574991	0.0147178
10601416	P2ry10		-1.81744	1.80261e-05	0.000908061
10352000	Kmo		-1.82278	1.1476e-07	1.39687e-05
10577641	1810011O10Rik		-1.83186	1.57105e-08	2.85619e-06
10473125	Itga4		-1.84054	0.000415038	0.0113887
10512470	Cd72		-1.86859	1.13297e-09	4.8685e-07
10557177	Prkcb		-1.87237	1.3834e-06	0.000112743
10500677	Cd2*		-1.93125	2.84544e-06	0.000200247
10554063	Adamts17		-1.9419	6.63954e-06	0.000402359
10545220	Igk		-1.94806	0.000269701	0.00821589
10434291	B3gnt5		-1.96152	5.06491e-07	4.81209e-05
10390640	Ikzf3		-2.06993	3.33862e-06	0.000224376
10545208	Gm189		-2.31439	0.00040563	0.0112175
Note:	Missing gene symbol = yet missing annotation
	* Genes related to VILI in previous microarray studies
