# Supplementary material for: Genetic Targets of Hydrogen Sulfide in Ventilator-Induced Lung Injury – A Microarray Study
Source: PLoS One. 2014 Jul 15;9(7):e102401. doi: 10.1371/journal.pone.0102401 (PMC4099342; doi:10.1371/journal.pone.0102401)
Supplement: Table S2 — Genes specifically regulated by ventilation in the presence of H2S. (XLS) [file pone.0102401.s002.xls]

## Sheet: S2
				Effect of H2S ventilation
Affy ID	Gene Symbol		Effect Size	P-Value	FDR
10450369	Hspa1a*		10.3188	2.53825e-11	1.43974e-07
10450367	Hspa1b		8.12642	6.62553e-11	3.06886e-07
10529977	Ppargc1a		6.65671	4.97424e-08	6.71783e-05
10575873	Osgin1		3.67353	8.08242e-14	1.09155e-10
10572635	Sfn		3.46324	3.99014e-13	4.19127e-10
10585749	Cyp1a1		3.42312	0.000439655	0.00841366
10580678	Ces1g		3.11672	0.000325603	0.00659602
10534395	Cldn4		3.07359	7.60991e-12	4.23186e-09
10515399	Plk3		3.06168	1e-35	1e-35
10350516	Ptgs2*		2.91627	1.86039e-10	5.27624e-07
10578515	Ankrd37		2.85784	2.01296e-10	5.09051e-08
10424400	Myc*		2.6364	6.84475e-12	3.99191e-09
10579331	Gdf15		2.59472	1.83698e-12	1.44718e-09
10573198	Dnajb1		2.56873	6.24788e-06	0.00396135
10450529	Dpcr1		2.5415	7.68213e-09	9.55583e-07
10474972	Chac1		2.36931	2.61379e-07	0.000296519
10491915	Ccrn4l		2.34006	1.07747e-12	9.54943e-10
10375173			2.32835	9.6402e-05	0.0225955
10370608			2.30153	0.00387109	0.043845
10570855	Plat		2.29807	3.17628e-09	4.61961e-07
10436978	Cbr3		2.2752	1.67833e-10	4.40732e-08
10580663	Ces1f		2.27189	0.000201566	0.0044942
10396952	Ttc9		2.2544	2.62353e-11	1.11054e-08
10405633	Ntrk2		2.2518	3.36751e-07	0.000367331
10382321	Kcnj2		2.24477	5.94076e-11	2.02995e-08
10400095	Ifrd1*		2.22226	1.04128e-11	5.3694e-09
10404783	Edn1*		2.22065	2.41817e-09	3.68748e-07
10448117	Has1		2.21655	4.02345e-07	2.69125e-05
10451953	Lrg1		2.21625	7.16673e-11	2.33627e-08
10396840	Rdh12		2.21548	1.03186e-10	3.01697e-08
10346668	Fam117b		2.21222	1.02378e-11	5.3694e-09
10582572			2.2049	0.00300505	0.0365778
10429856			2.19683	1.83535e-08	2.0574e-06
10534667	Serpine1*		2.17702	1.51723e-12	1.26559e-09
10542319	Apold1		2.16643	1.06797e-10	3.09069e-08
10464761	Syt12		2.16202	2.12809e-09	3.35305e-07
10556297	Adm		2.15931	1.13525e-06	6.63852e-05
10587266	Gclc*		2.15675	4.44089e-15	8.9963e-12
10366043	Dusp6		2.13622	9.69572e-11	2.89453e-08
10366346	Phlda1		2.11299	2.81111e-11	1.17244e-08
10551282	Cyp2a5		2.073	5.32967e-05	0.00156501
10458555	Spry4		2.073	7.86859e-12	4.29156e-09
10410547	Nkd2		2.06509	1.3735e-09	2.34662e-07
10563597	Saa3		2.04686	1.41704e-07	1.13869e-05
10540207	A730049H05Rik		2.0307	3.51871e-07	2.40468e-05
10438603	Igf2bp2		2.0235	2.79924e-09	4.22283e-07
10517587	Alpl		2.02064	3.19254e-07	2.22466e-05
10503502	Ttpa		2.00206	1.56369e-07	1.24224e-05
10534716			1.99662	2.58921e-05	0.00087524
10395155	Fam110c		1.99341	2.72061e-08	2.83674e-06
10582658	Agt		1.98471	1.07039e-06	6.31132e-05
10537146	Akr1b8		1.97723	1.92149e-08	2.14042e-06
10574226	Ccl17		1.9752	2.54562e-06	0.000130297
10495781	Bcar3		1.97438	1.69365e-12	1.37238e-09
10410386	E430024C06Rik		1.96996	8.21191e-06	0.000339835
10608675			1.96824	2.48806e-06	0.000127833
10407126	Plk2		1.96412	1.2736e-10	3.5763e-08
10536799	Fam71f2		1.9356	2.75085e-10	6.58911e-08
10523182	Areg*		1.92633	8.65656e-11	3.06886e-07
10548563	Ptp4a1		1.91969	2.94699e-10	6.9074e-08
10398075	Serpina3n		1.9194	2.44915e-13	2.89418e-10
10472538	Dhrs9		1.91906	4.23474e-06	0.000197535
10401109	Gpx2		1.91774	6.23487e-08	5.83588e-06
10361091	Atf3*		1.91633	2.18967e-08	3.45007e-05
10462132	E030010A14Rik		1.91151	0.00191443	0.026008
10367400	Mmp19		1.9092	1.56749e-06	8.69871e-05
10556302	Ampd3		1.90528	1.8269e-10	4.71024e-08
10435501	Stfa1		1.90189	3.1853e-05	0.00102424
10452307	Tnfsf14		1.89434	3.33686e-07	2.3026e-05
10480087	Gm13310		1.89297	7.66608e-05	0.00211908
10439442	Pla1a		1.88298	1.82051e-08	2.04887e-06
10420114	Tgm1		1.87952	4.03063e-08	3.97538e-06
10545130	Gadd45a*		1.87712	4.18983e-08	5.94139e-05
10463068	Gm13363 : Ptp4a1		1.87511	1.51143e-10	4.12169e-08
10357878	Adora1		1.87488	4.3904e-09	6.04447e-07
10541071	8430408G22Rik		1.86326	2.17212e-06	0.00166496
10389214	Ccl9		1.86033	2.73017e-06	0.000138516
10533050	Hspb8		1.8587	3.45549e-11	1.34248e-08
10393449	Socs3*		1.85691	4.21516e-11	1.51324e-08
10523156	Cxcl2		1.85403	0.00015599	0.00367751
10540472	Bhlhe40		1.85349	3.18207e-10	8.20423e-07
10444890	Ier3		1.84975	2.97404e-07	2.11926e-05
10358408	Rgs1		1.84889	0.00023055	0.00501429
10572130	Lpl		1.83477	7.05627e-10	1.44066e-07
10462542	Lipf		1.8275	3.27607e-07	2.26616e-05
10516932	Sesn2		1.82614	1.11165e-07	9.27276e-06
10550906	Plaur*		1.82195	6.67737e-08	6.10893e-06
10427075	Krt18		1.81894	3.09546e-09	4.53855e-07
10579952			1.81775	8.20495e-06	0.000339835
10365260	Txnrd1		1.81509	1.60416e-09	2.67621e-07
10373834	Sec14l4		1.81102	7.24415e-09	9.09076e-07
10560709	Pvr		1.80741	3.40394e-09	4.87645e-07
10456622	Mbd1		1.80576	1.13759e-08	1.33881e-06
10590427	Ccbp2		1.80508	4.08079e-09	5.6733e-07
10378438			1.80435	2.09137e-05	0.000735898
10563712	Mrgpra2b		1.78891	2.45941e-06	0.00012659
10397148	Acot1		1.78734	6.16562e-06	0.000268607
10579763			1.78375	1.10974e-05	0.000430551
10374197	Ramp3		1.78053	8.12679e-06	0.000337953
10598093	Tarm1		1.77873	9.67773e-05	0.00252968
10358476	Prg4		1.77416	0.000119227	0.00296355
10536794	2310016C08Rik		1.7708	1.81495e-09	2.93538e-07
10440522	Adamts1		1.76944	1.55524e-05	0.000569139
10408928	Hspb1		1.76814	3.63162e-05	0.0113183
10399337	Klhl29		1.76782	1.18684e-09	2.15509e-07
10401607	Pgf		1.76694	9.62426e-09	1.16647e-06
10393877			1.76648	0.000234506	0.00506536
10426827	Larp4		1.76529	2.66882e-07	1.94577e-05
10573956	Slc6a2		1.76386	2.15157e-06	0.000113001
10504692	Tmod1		1.76256	6.11984e-10	1.2669e-07
10593497	Zc3h12c		1.76173	2.11058e-08	2.32009e-06
10562709	Cd33		1.75968	6.69915e-07	4.17653e-05
10508829	Map3k6		1.74447	2.25697e-08	2.46192e-06
10562720	Siglece		1.74329	1.29869e-06	7.44085e-05
10584827	Mpzl2		1.74115	5.67519e-07	3.61695e-05
10563338	Ppp1r15a		1.73897	2.10105e-07	1.61048e-05
10394843			1.73831	4.80358e-08	4.58701e-06
10507594	Slc2a1		1.73433	7.82724e-09	9.69381e-07
10582580			1.73173	0.000536638	0.00986364
10589535	Ngp		1.73127	0.00271774	0.0338953
10376765	Aldh3a1		1.73034	4.61814e-06	0.00021125
10412260	Fst		1.72984	3.1166e-08	3.22591e-06
10493831	S100a8*		1.72885	0.00429558	0.0474451
10555027	Gab2		1.72571	1.66271e-09	2.74163e-07
10405211	Gadd45g		1.72499	1.0189e-06	6.04542e-05
10506335	Pde4b		1.72381	0.000101401	0.00261915
10434925	Hes1		1.71734	9.77925e-08	8.37913e-06
10362201	Ctgf		1.71417	6.32139e-08	5.8974e-06
10347748	Acsl3		1.71201	1.87435e-07	1.46442e-05
10469575	Gm13363		1.71105	2.4414e-08	2.59931e-06
10549530			1.70193	0.00648909	0.0642073
10549532			1.70152	0.000711849	0.0122642
10560685	Bcl3		1.70101	1.18424e-07	9.7919e-06
10546432	Adamts9		1.70067	0.000474077	0.00894564
10358978	Ier5		1.70047	1.74412e-05	0.000628527
10435497	Stfa2l1		1.70036	0.00114046	0.0175977
10366524	D630029K05Rik		-1.70006	1.26248e-06	7.27131e-05
10367772	Samd5		-1.70146	1.53696e-05	0.000563903
10545231			-1.7033	1.51678e-05	0.000557942
10543407	Rnf148		-1.70361	6.91526e-05	0.00194678
10563116	Flt3l		-1.70671	2.17719e-05	0.000754857
10352143	Kif26b		-1.70686	3.05138e-06	0.000150244
10446965	Rasgrp3		-1.7074	7.40671e-07	4.56656e-05
10579486	Ushbp1		-1.71226	9.16148e-06	0.000369075
10584591	Mirlet7a-2		-1.71629	1.02425e-05	0.000402977
10429029	Adcy8		-1.71814	1.56366e-07	1.24224e-05
10374727	Bcl11a		-1.73146	3.16792e-07	2.21724e-05
10381603	Fzd2		-1.73992	1.94204e-07	1.50448e-05
10545184	Gm10880		-1.7409	0.000569591	0.0103221
10598152			-1.74139	2.55622e-05	0.000866151
10608709			-1.74177	3.08517e-07	2.18138e-05
10492682	Fam198b		-1.76421	6.7646e-07	4.19805e-05
10524308	Mir701		-1.76704	7.23301e-06	0.000307089
10498386	Igsf10		-1.77525	1.22325e-07	1.00558e-05
10391207	Dhx58		-1.77739	0.000385306	0.00756239
10476886	Sstr4		-1.7848	9.97195e-08	8.51851e-06
10596222	Ccrl1		-1.78543	2.17684e-07	1.65297e-05
10567466	Dnahc3		-1.78869	2.165e-05	0.000751995
10584589	Mir100		-1.78907	2.82211e-05	0.00093393
10603911			-1.79323	0.0109038	0.0932049
10519717	Sema3a		-1.8021	1.11164e-07	9.27276e-06
10461856	Gna14		-1.80229	6.33663e-07	3.99363e-05
10406452			-1.80811	3.43554e-06	0.000164587
10497451	Cpa3		-1.8105	1.83839e-05	0.000659149
10360367	Gm4955		-1.82534	0.000837318	0.0139198
10533246	Oas1g		-1.82839	0.00253292	0.0321559
10370766	Gamt		-1.83817	4.61401e-08	4.46614e-06
10383152	Rnf213		-1.84585	0.000172606	0.0350556
10403018	AI324046 : IghmAC38.205.12		-1.85192	0.000229635	0.00500206
10385500	Irgm1		-1.85422	0.00114836	0.0177004
10403015			-1.86358	0.00018979	0.00429238
10370037	Mmp11		-1.86703	4.85559e-08	4.62112e-06
10544837	Gm16499 : 1200009O22Rik		-1.87324	7.00196e-08	6.36483e-06
10531952	Abcg3		-1.88546	9.22096e-08	7.99742e-06
10608646			-1.89758	0.000252576	0.00535375
10524621	Oasl2		-1.89835	0.00337761	0.0397149
10458540	Pcdh12		-1.90385	1.26172e-07	1.02826e-05
10564507	Arrdc4		-1.90441	6.64922e-09	8.53296e-07
10545194	Rprl1		-1.90535	0.00239201	0.03088
10347948	Sp100		-1.92309	7.71942e-07	4.71833e-05
10555809	Olfr243		-1.92324	0.00664701	0.065253
10420758	Blk		-1.93668	4.45498e-10	9.76158e-08
10555862	Trim34		-1.94702	8.00968e-06	0.000334063
10462621	I830012O16Rik		-1.96041	0.00055403	0.0100853
10571984	Ddx60		-1.9762	0.000439168	0.00841002
10450675	H2-T24		-1.99984	4.65192e-05	0.00140354
10369702	Tet1		-2.0456	3.10454e-09	4.53855e-07
10545173	LOC672291		-2.05604	4.19928e-07	2.78913e-05
10538882	Gm5571		-2.06994	7.10773e-08	6.44033e-06
10502791	Ifi44		-2.07161	0.00261094	0.0329106
10351873	Pyhin1		-2.08431	0.000409951	0.00794711
10566574	Gvin1		-2.08991	0.00329993	0.039028
10450145	Psmb9		-2.10032	9.99227e-06	0.000396351
10389143	Slfn8		-2.12847	0.00580541	0.0593751
10402347	Ifi27l2a		-2.12916	0.000665842	0.011628
10382300	Map2k6		-2.13824	1.67922e-08	1.8993e-06
10360370	BC094916		-2.16436	0.000108181	0.00276183
10543273	Cttnbp2		-2.20182	8.61767e-10	1.72117e-07
10455954	Gm4951		-2.21477	0.000107329	0.00274725
10600901	Ar		-2.22958	2.49077e-08	2.63585e-06
10608681			-2.2304	0.000920581	0.0150222
10378068	Xaf1		-2.27936	3.57836e-05	0.00112897
10395039	Cmpk2		-2.3904	9.30266e-06	0.000374231
10490150	Zbp1		-2.44723	0.00364664	0.0420929
10569102	Irf7		-2.47311	0.00218131	0.0288061
10545237			-2.48978	2.56797e-05	0.000869094
10443690	Glp1r		-2.5932	4.98709e-09	6.73518e-07
10455970	BC023105		-2.83737	2.47607e-05	0.000844037
10360373	E030037K03Rik		-2.85535	0.000136021	0.003311
10422244	Slitrk6		-2.96907	5.74308e-10	1.20652e-07
Note:	Missing gene symbol = yet missing annotation
	* Genes related to VILI in previous microarray studies
