# Supplementary material for: Genetic Targets of Hydrogen Sulfide in Ventilator-Induced Lung Injury – A Microarray Study
Source: PLoS One. 2014 Jul 15;9(7):e102401. doi: 10.1371/journal.pone.0102401 (PMC4099342; doi:10.1371/journal.pone.0102401)
Supplement: Table S3 — Genes regulated by ventilation irrespective of the presence or absence of H2S. (XLS) [file pone.0102401.s003.xls]

## Sheet: S3
				Effect of ventilation				Effect of H2S ventilation
Affy ID	Gene Symbol		Effect Size	P-Value	FDR		Effect Size	P-Value	FDR
10498024	Slc7a11		4.91504	7.33969e-07	6.5666e-05		4.74706	1.00755e-10	2.97658e-08
10388465	Doc2b		4.79715	1.08669e-12	5.13659e-09		4.37958	3.30225e-12	2.22988e-09
10502552	Clca1		3.20286	8.59002e-11	1.02047e-07		2.25911	2.11733e-10	5.2217e-08
10449452	Fkbp5		3.09224	2.7911e-13	4.22808e-09		3.13177	3.28626e-14	4.90535e-11
10583100	Mmp8*		3.09177	6.25944e-13	4.22808e-09		3.20952	3.13527e-13	3.55678e-10
10575349	Tat		2.83892	3.68594e-13	4.22808e-09		2.63214	2.72227e-12	1.88308e-09
10502565	Clca2		2.76425	1.465e-09	5.69164e-07		2.12725	1.22076e-06	7.05131e-05
10403291	Akr1c14		2.66553	4.52527e-13	4.22808e-09		2.33058	1.98752e-12	1.52346e-09
10487392	Kcnip3		2.5687	1.66649e-11	3.15089e-08		2.40474	1.67553e-10	4.40732e-08
10423520	Sema5a		2.54237	8.45264e-11	1.02047e-07		1.86683	2.76562e-07	2.00091e-05
10453423			2.46451	1.24005e-10	1.40676e-07		3.00721	4.996e-15	9.44611e-12
10574023	Mt2		2.3779	1.3338e-09	5.4823e-07		3.00409	1e-35	1e-35
10458894	Lox		2.36764	4.21065e-11	6.71958e-08		2.44305	4.77329e-12	3.00834e-09
10436100	Retnlg		2.36481	2.56362e-11	4.54417e-08		2.20941	2.23295e-11	9.59524e-09
10543017	Pdk4		2.34233	1.10164e-11	2.60364e-08		2.52344	3.64375e-13	3.97463e-10
10345752	Il1r2*		2.3352	8.28758e-09	1.74107e-06		2.79263	1.7195e-10	4.47401e-08
10572897	Hmox1*		2.29628	6.77403e-05	0.00271737		3.33108	7.63712e-10	1.54712e-07
10356601	Per2		2.23082	2.52494e-10	1.84314e-07		2.7151	4.47447e-10	9.76158e-08
10477061	Srxn1		2.2156	3.73884e-08	5.52277e-06		3.06458	1.10913e-11	5.46094e-09
10587323	Gsta1		2.21516	1.61907e-09	5.88155e-07		1.89802	1.5159e-07	1.21106e-05
10373452	Gm129		2.21356	1.67782e-10	1.59704e-07		2.73182	1.14194e-10	3.23865e-08
10518835	Camta1		2.20398	3.80908e-10	2.40065e-07		2.46886	1.1168e-11	5.46094e-09
10498921	Tdo2		2.15714	1.37541e-08	2.54955e-06		2.24626	3.97104e-10	8.88859e-08
10417561	Fam107a		2.14707	1.23919e-11	2.70343e-08		2.19697	1.00691e-11	5.3694e-09
10558961	Tspan4		2.13455	1.65099e-09	5.88155e-07		1.99545	6.60285e-08	6.07998e-06
10593225	Zbtb16		2.12768	1.17205e-07	1.42053e-05		1.94926	6.28047e-07	3.96705e-05
10431915	Slc38a4		2.08885	2.13212e-10	1.69713e-07		2.65086	8.16014e-13	7.52032e-10
10414278	Gpr137c		2.05	8.10213e-08	1.04447e-05		2.07754	9.04495e-08	7.89304e-06
10509410	Rap1gap		2.04964	5.96345e-12	1.76771e-08		2.02657	2.98274e-11	1.22599e-08
10460585	Fosl1*		2.04774	1.98542e-07	2.21687e-05		2.35643	5.76062e-09	7.63444e-07
10398069	Serpina3m		2.02529	1.53817e-09	5.88155e-07		2.85507	1.43114e-11	6.67432e-09
10574027	Mt1*		2.02296	6.51229e-09	1.45429e-06		2.98646	1.44329e-15	3.7212e-12
10413813	Galntl2		2.01921	2.28175e-09	7.27108e-07		1.97163	2.36341e-08	2.54861e-06
10424683	Ly6g		1.9886	3.83234e-05	0.00169826		2.08976	0.000170662	0.00394427
10587339	Gm1063		1.98149	1.86006e-08	3.31781e-06		1.81023	3.36003e-06	0.000161789
10548996	Slco1a4		1.97753	1.05053e-05	0.000572966		1.72287	0.000348814	0.00697653
10595148	Gsta2		1.97508	5.03565e-09	1.23117e-06		1.80197	1.52173e-06	8.46231e-05
10414269	Bnip3		1.96482	4.24977e-10	2.56442e-07		2.47927	1.03584e-13	1.33534e-10
10573865	Gm3579		1.95338	6.85618e-12	1.76771e-08		1.92254	2.10387e-12	1.52995e-09
10516277	1700029G01Rik		1.94403	8.71702e-10	4.19023e-07		2.0521	3.14357e-11	1.27364e-08
10450038	Angptl4		1.93975	1.72127e-09	5.88155e-07		2.07005	6.49764e-09	8.37634e-07
10556769	Acsm3		1.93318	1.22614e-07	1.46728e-05		2.25685	1.10748e-11	5.46094e-09
10582275	Slc7a5		1.93098	3.30709e-06	0.000222784		1.87803	1.41729e-07	1.13869e-05
10425601	Tef		1.92185	1.05718e-09	4.67826e-07		1.82131	6.37892e-09	8.26085e-07
10530854	Tecrl		1.90206	2.19196e-08	3.74496e-06		1.86406	3.44031e-10	7.80565e-08
10581538	Nqo1		1.90024	4.99713e-08	7.02366e-06		2.46054	9.38627e-09	1.14251e-06
10567316	Tmc7		1.89675	2.40575e-10	1.84314e-07		2.67847	1.48548e-13	1.83172e-10
10493548	Pmvk		1.88956	1.7669e-08	3.17159e-06		3.31361	1e-35	1e-35
10529819	Fgfbp1*		1.87879	4.74907e-08	6.80244e-06		2.03306	4.46229e-08	4.36397e-06
10439138	Kalrn		1.86671	5.26531e-08	7.21398e-06		1.8519	2.42407e-07	1.79971e-05
10425283	Maff		1.86033	5.24445e-09	1.25402e-06		3.66953	1e-35	1e-35
10553092	Dbp		1.84986	2.74739e-06	0.000193828		2.24453	6.78722e-05	0.00191726
10495675	F3*		1.84838	9.76145e-10	4.61407e-07		2.73016	2.22045e-16	6.99712e-13
10590279	Myrip		1.847	1.49252e-10	1.52393e-07		1.79297	1.58648e-09	2.66238e-07
10556266	Wee1		1.8433	1.27074e-06	0.000104766		2.53491	1.25495e-11	6.03249e-09
10603809	Gm14636		1.82289	9.92613e-06	0.000554202		2.07784	7.24791e-06	0.000307262
10518735	Spsb1		1.8139	1.41363e-09	5.64817e-07		1.97292	6.29881e-11	2.12667e-08
10598004	Ccr1		1.80958	0.00123682	0.0264736		1.84979	3.62316e-05	0.00113757
10469786	Il1f9		1.80703	2.87901e-08	4.55002e-06		2.85344	8.22009e-13	7.52032e-10
10578922	Klhl2		1.79832	1.05445e-09	4.67826e-07		2.0967	1.90565e-11	8.44472e-09
10376074	P4ha2		1.79731	5.05147e-06	0.000318366		2.06677	6.1977e-08	5.82029e-06
10406334	Mctp1		1.79087	2.31988e-08	3.91631e-06		1.98387	1.06432e-07	8.99954e-06
10472097	Fmnl2		1.7867	4.78454e-09	1.18582e-06		1.85245	2.23769e-09	3.48698e-07
10382802	Sphk1*		1.77967	3.36946e-09	9.65266e-07		2.05979	6.89693e-12	3.99191e-09
10417734	Nr1d2		1.77632	2.31752e-07	2.53773e-05		1.92966	9.26546e-08	8.01152e-06
10516735	Tinagl1		1.77582	8.78054e-09	1.8177e-06		1.99939	8.74477e-11	2.69577e-08
10567995	Nupr1*		1.75848	0.000539787	0.013968		2.32533	1.9984e-15	4.72306e-12
10466130	Ms4a8a		1.75228	3.14375e-08	4.85857e-06		1.79097	2.81759e-09	4.22803e-07
10576581	Kcnk1		1.74043	1.14504e-08	2.20915e-06		2.24857	3.60634e-12	2.37859e-09
10540028	Klf15		1.73706	1.36689e-07	1.60192e-05		1.84455	1.93358e-07	1.50448e-05
10396831	Arg2*		1.72636	1.32795e-06	0.00010885		2.22494	4.23391e-10	9.38109e-08
10421810	1190002H23Rik		1.7248	1.68211e-09	5.88155e-07		1.70488	1.18464e-08	1.38833e-06
10495763	Gclm*		1.721	4.41317e-09	1.12758e-06		1.74194	4.32806e-09	5.98772e-07
10347291	Cxcr2		1.72018	7.57911e-05	0.00297716		1.77584	5.39281e-05	0.00157513
10448307	Tnfrsf12a		1.71944	5.37249e-06	0.000335615		2.26283	3.68359e-09	5.22351e-07
10549276	Bhlhe41		1.70461	0.000296908	0.00884519		2.48276	9.46797e-10	1.83919e-07
10403011	LOC674190		-1.7108	0.000126289	0.00449397		-2.07219	2.03086e-06	0.000108207
10495794	Pde5a		-1.71097	3.9248e-09	1.05526e-06		-1.88196	3.71987e-09	5.24872e-07
10420596	Tnfrsf19		-1.71174	1.79569e-07	2.02093e-05		-2.05915	1.16367e-09	2.14303e-07
10438405	Igl-V1		-1.72207	0.0025567	0.0462146		-2.27162	1.75977e-06	9.61634e-05
10606640	Nox1		-1.72225	2.61529e-06	0.00018543		-1.81047	3.35801e-06	0.000161789
10414081	Syt15		-1.72522	9.31747e-08	1.159e-05		-1.72844	4.84062e-07	3.15598e-05
10390519	Plxdc1		-1.72629	3.51552e-06	0.000233498		-1.72234	3.09198e-07	2.18138e-05
10584549	Scn3b		-1.72643	5.99852e-09	1.37197e-06		-1.91253	4.70698e-08	4.54064e-06
10466314	Gm6545		-1.727	0.00151817	0.0309951		-2.08198	0.000220524	0.00483329
10603896	Klhl13		-1.72709	2.00279e-06	0.00015147		-1.89661	2.17979e-07	1.65297e-05
10603796	4930578C19Rik		-1.73543	8.06112e-07	7.10005e-05		-1.74594	1.3525e-06	7.71795e-05
10444244	Tap1		-1.73705	0.000868366	0.0204549		-2.1328	5.36172e-05	0.00157253
10502785			-1.73799	2.47259e-05	0.00118455		-1.89214	4.92803e-05	0.00147275
10446763	Lbh		-1.75049	9.24618e-09	1.88655e-06		-2.01747	3.75886e-11	1.40309e-08
10447773	Slc22a3		-1.75363	6.28679e-06	0.000381798		-1.76149	3.55613e-06	0.000169505
10430818	Tnfrsf13c		-1.75894	1.06126e-06	9.00338e-05		-1.89005	2.52142e-07	1.84914e-05
10410995	Rasgrf2		-1.75902	2.8147e-07	2.96699e-05		-2.29583	2.91448e-09	4.32762e-07
10457644	Cdh2		-1.77214	2.76153e-07	2.92238e-05		-1.79215	1.10345e-07	9.27276e-06
10428222	Ncald		-1.77612	1.32103e-08	2.47085e-06		-1.8237	6.14606e-09	8.10737e-07
10588479	Tlr9		-1.77781	6.73313e-06	0.000405432		-1.75129	3.15153e-06	0.000153575
10375515	Ifi47		-1.7927	0.000448379	0.0120764		-1.91575	3.36742e-05	0.00107428
10529875	Ldb2		-1.82308	4.80834e-09	1.18582e-06		-1.75391	1.27961e-09	2.22644e-07
10492971	Fcrl1		-1.82408	1.89192e-06	0.000145018		-2.09068	3.55111e-07	2.42099e-05
10406928	Cd180		-1.82472	1.59658e-07	1.81849e-05		-1.95836	7.57816e-07	4.65204e-05
10399407	Vsnl1		-1.83035	2.29884e-07	2.52703e-05		-2.108	1.746e-09	2.84587e-07
10375307	C1qtnf2		-1.83302	4.10267e-08	5.99772e-06		-1.94179	7.21992e-09	9.09076e-07
10362711	9030224M15Rik		-1.84611	2.09876e-07	2.33423e-05		-1.99098	1.03791e-09	1.98894e-07
10476393			-1.8507	0.00472968	0.0730205		-2.0044	7.68556e-06	0.000321965
10458046	D0H4S114		-1.85883	2.58176e-07	2.78408e-05		-1.83989	3.57287e-08	3.59326e-06
10357345	Nckap5		-1.86484	7.13242e-08	9.35585e-06		-2.28774	1.26174e-09	2.22296e-07
10491732	Fat4		-1.86643	7.23085e-07	6.48969e-05		-2.22717	2.85795e-08	2.96902e-06
10496580	Gbp3		-1.86806	0.00156481	0.031587		-3.00269	7.44444e-06	0.000313717
10349166	Serpinb10-ps		-1.87252	1.65594e-06	0.000130456		-1.95473	6.53852e-07	4.10263e-05
10543253	Wnt2*		-1.88932	1.15368e-09	4.88351e-07		-2.02517	7.89734e-10	1.58848e-07
10478415	Wisp2		-1.8982	1.24769e-08	2.37487e-06		-2.03085	4.46924e-09	6.12329e-07
10444306	H2-Eb2		-1.9046	4.97058e-07	4.77867e-05		-1.93153	2.35526e-07	1.76246e-05
10522788	Stap1		-1.90647	4.66081e-06	0.000297715		-1.76187	1.36056e-05	0.000508392
10542164	Clec12a		-1.92915	2.65459e-07	2.84102e-05		-1.84495	1.38867e-06	7.84545e-05
10512669	Pax5		-1.93168	1.94126e-06	0.000148399		-2.02688	1.42879e-08	1.65395e-06
10585068	Fam55d		-1.93485	8.73696e-08	1.10128e-05		-1.84974	4.03691e-08	3.97538e-06
10361292	Cr2		-1.94834	7.6239e-07	6.76035e-05		-1.76264	1.49044e-06	8.3046e-05
10591118	Fat3		-1.95384	2.60261e-07	2.79594e-05		-1.98413	6.5089e-08	6.01299e-06
10360018	Fcrla		-1.96938	3.41276e-07	3.44446e-05		-1.87992	1.93205e-08	2.14042e-06
10496727	Ddah1		-1.9784	3.21002e-09	9.5831e-07		-1.95469	5.46542e-09	7.31155e-07
10532019	Gbp11		-1.97948	0.000508981	0.0133659		-2.1266	1.18756e-05	0.000453301
10496569	Gbp6		-2.01282	0.0038695	0.0632524		-2.57857	0.00023999	0.00515243
10574102	Nlrc5		-2.01916	0.000259537	0.00794895		-2.01561	0.000134164	0.00326892
10455299	Sh3rf2		-2.04945	3.01662e-07	3.13749e-05		-1.76306	3.41595e-07	2.34024e-05
10531972	Gbp8		-2.05487	0.000108373	0.00396943		-2.24275	6.64395e-06	0.000285498
10358621	Hmcn1		-2.07284	5.56615e-09	1.28343e-06		-2.12881	1.66664e-08	1.89829e-06
10376326	Igtp : Irgm2*		-2.08813	0.00268996	0.0479509		-2.30546	0.000384501	0.00755706
10399696	Rnf144a		-2.09754	4.96233e-10	2.89657e-07		-1.88222	1.04501e-09	1.9891e-07
10492798	Sfrp2		-2.10914	3.11104e-08	4.84792e-06		-1.73434	4.73562e-08	4.55278e-06
10462390	Cd274		-2.11314	0.000593423	0.0151078		-1.99071	8.80201e-05	0.00234178
10405380	Fgfr4		-2.11782	5.36089e-10	3.0408e-07		-2.13859	1.36329e-09	2.34329e-07
10438415	Igl-V2		-2.12528	5.27682e-07	4.97195e-05		-2.05335	5.53126e-08	5.21169e-06
10592888	Cxcr5		-2.13085	6.71368e-06	0.000405121		-1.83435	1.38737e-06	7.84545e-05
10545215	Igk-V28 : Igkv12-46		-2.13978	0.000306779	0.00906309		-1.89578	2.00598e-05	0.000710259
10455957	Gm5970		-2.16271	0.000891533	0.0208965		-2.92651	4.21132e-05	0.00129964
10581013	Cdh11		-2.16802	7.60423e-10	3.71834e-07		-2.34412	7.06081e-10	1.44066e-07
10355998	Fam124b		-2.17043	1.86669e-10	1.69713e-07		-2.19281	7.95531e-09	9.80959e-07
10435982	Btla		-2.17815	2.94167e-06	0.000204926		-1.93602	1.82944e-06	9.90165e-05
10432492	Faim2		-2.18041	2.88778e-08	4.55002e-06		-2.21655	1.8258e-09	2.93538e-07
10429580	I830127L07Rik		-2.19054	0.000195641	0.00637766		-2.07044	0.00156154	0.0222883
10385518	Tgtp1		-2.21087	0.0015191	0.0309951		-2.37776	7.21926e-05	0.00202518
10547100	Plxnd1		-2.21131	8.19023e-08	1.05083e-05		-2.00317	2.37565e-09	3.66173e-07
10545187	Gm1502 : Igkv4-71 : Gm8760		-2.24407	0.00384132	0.0629369		-2.06382	9.03169e-05	0.0023939
10538880	Igk-V1		-2.24792	0.000925311	0.0215458		-1.77795	0.000383529	0.00755366
10483228	Scn3a		-2.25618	6.34271e-10	3.21224e-07		-2.87001	4.51794e-12	2.91212e-09
10532741	Tmem119		-2.29171	4.50848e-11	6.72974e-08		-1.9571	9.57345e-08	8.25266e-06
10496592	Gbp2*		-2.29477	4.00479e-06	0.000262309		-2.57393	9.98774e-09	1.1952e-06
10545249			-2.30815	3.40615e-05	0.0015481		-2.60062	1.5292e-10	4.13045e-08
10494548	Gja5		-2.33099	5.15097e-11	7.30433e-08		-2.13135	2.55308e-09	3.87208e-07
10455961	Iigp1		-2.33286	0.000625505	0.0157829		-3.09025	2.48174e-05	0.000844952
10538871	Gm4964		-2.33626	0.00216591	0.0406265		-2.16269	1.17973e-07	9.7831e-06
10545235			-2.34215	2.8125e-05	0.00133164		-2.64453	1.23276e-08	1.43289e-06
10346191	Stat1		-2.35286	7.25641e-05	0.00286707		-3.00312	2.10151e-06	0.000110989
10392142	Cd79b*		-2.3661	5.98866e-10	3.16754e-07		-2.29727	3.98029e-10	8.88859e-08
10567863	Cd19		-2.37881	9.53649e-09	1.92107e-06		-2.40412	1.99342e-10	5.09051e-08
10491091	Tnfsf10		-2.38101	2.59954e-10	1.84314e-07		-2.94416	4.20004e-11	1.51324e-08
10580754	9330175E14Rik		-2.40653	4.32285e-05	0.00188258		-2.24796	1.24399e-05	0.00047041
10444284	H2-Ob		-2.40808	5.08349e-08	7.03282e-06		-2.3538	6.34583e-09	8.26085e-07
10496539	Gbp5		-2.45938	0.00011381	0.00411706		-2.70132	1.48483e-06	8.28961e-05
10437646	Tekt5		-2.48128	6.57973e-11	8.88608e-08		-2.15004	2.39227e-08	2.56997e-06
10418729	Colq		-2.50323	1.68933e-10	1.59704e-07		-2.50398	1.55994e-11	7.13572e-09
10531980	Gbp9		-2.50919	1.72312e-07	1.94699e-05		-2.79668	6.89484e-09	8.76882e-07
10556463	Arntl		-2.5168	1.09574e-08	2.12851e-06		-2.59871	2.51212e-07	1.84914e-05
10461594	Ms4a4c		-2.52231	1.57722e-06	0.000124949		-2.488	2.68181e-05	0.000901171
10429520	Ly6d		-2.5251	3.99076e-09	1.05778e-06		-2.04734	1.45786e-10	4.0142e-08
10472374	Scn2a1 : Scn9a : Scn3a		-2.52639	7.51244e-09	1.60196e-06		-3.52558	3.65212e-11	1.3997e-08
10562812	Spib		-2.56634	3.9221e-09	1.05526e-06		-2.39045	6.79927e-11	2.26805e-08
10349593	Faim3		-2.58651	1.0722e-09	4.67826e-07		-2.99611	1.94368e-11	8.48072e-09
10474814	Disp2		-2.60885	3.46379e-08	5.17034e-06		-1.74557	0.000171626	0.00396054
10498978	Lrat		-2.62573	5.00447e-10	2.89657e-07		-2.30775	9.83959e-09	1.18749e-06
10523062	Alb		-2.73538	1.573e-06	0.000124949		-2.17521	0.000694305	0.0120288
10552143	Slc7a10		-2.79253	5.84577e-12	1.76771e-08		-2.43213	2.1767e-12	1.54334e-09
10513521	Mup20		-2.79904	0.00119123	0.0258094		-2.61685	0.00790203	0.0739636
10576757	Fcer2a		-2.8545	1.95891e-09	6.38583e-07		-3.53497	2.11675e-10	5.2217e-08
10376324	Gm12250		-2.96184	0.00323861	0.0549672		-2.99513	0.00294555	0.0359615
10502335	Bank1		-2.97415	2.74911e-09	8.56784e-07		-3.18276	2.02824e-10	5.09051e-08
10531994	Gbp10 : Gbp11 : Mpa2l : Gbp8		-2.97516	2.40176e-05	0.00116042		-3.70574	7.23944e-07	4.47315e-05
10473444	Aplnr		-3.12924	1.44518e-11	2.92762e-08		-3.27706	1.48759e-12	1.26559e-09
10445953	Emr4		-3.13702	1.24579e-07	1.48453e-05		-2.45378	8.78976e-08	7.71785e-06
10416340	Gfra2		-3.26212	2.00573e-12	8.12635e-09		-2.63419	6.36158e-13	6.4436e-10
10531987	Gbp4		-3.46756	3.08013e-06	0.000210091		-4.15821	2.27662e-07	1.71721e-05
10345675	Npas2		-3.52859	2.15425e-10	1.69713e-07		-3.6725	1.26193e-09	2.22296e-07
10551025	Cd79a		-3.71485	2.93798e-10	1.93777e-07		-3.81988	5.24125e-12	3.23146e-09
10529264	Spon2		-3.96686	7.45404e-13	4.22808e-09		-3.2316	3.66374e-15	7.99286e-12
10466172	Ms4a1		-3.9895	4.26474e-11	6.71958e-08		-4.28764	4.351e-11	1.54248e-08
10513512	Mup1		-11.1403	5.59456e-05	0.0023157		-4.22536	0.00276029	0.0342752
10513428	Mup2		-12.8315	3.60958e-05	0.00161724		-5.06297	0.0021403	0.0283782
Note:	Missing gene symbol = yet missing annotation
	* Genes related to VILI in previous microarray studies
